# Supplementary material for: Deciphering the recent phylogenetic expansion of the originally deeply rooted Mycobacterium tuberculosis lineage 7
Source: BMC Evol Biol. 2016 Jun 30;16:146. doi: 10.1186/s12862-016-0715-z (PMC4929747; doi:10.1186/s12862-016-0715-z)
Supplement: Additional file 1: — Is a table listing databases used for comparative analysis of WGS. (XLSX 12 kb) [file 12862_2016_715_MOESM1_ESM.xlsx]

## Sheet: Sheet1
Studies	Isloates	Lineages
PRJEB3223	ERR233351	Lineage 1
PRJEB3223	ERR233353	Lineage 1
PRJEB3223	ERR233356	Lineage 1
PRJEB3223	ERR233363	Lineage 1
PRJEB3223	ERR233364	Lineage 1
PRJEB3223	ERR233365	Lineage 1
PRJEB3223	ERR234236	Lineage 1
PRJEB3223	ERR234237	Lineage 1
PRJEB3223	ERR234238	Lineage 1
PRJEB3223	ERR234240	Lineage 1
PRJEB3223	ERR234241	Lineage 1
PRJEB3223	ERR234262	Lineage 1
PRJEB3223	ERR234264	Lineage 1
PRJEB3223	ERR234266	Lineage 1
PRJNA29169	T92	Lineage 1
PRJEB2855	02_1987	Lineage 2
PRJNA29165	94-M4241A	Lineage 2
PRJEB3223	ERR233357	Lineage 2
PRJEB3223	ERR233359	Lineage 2
PRJEB3223	ERR233361	Lineage 2
PRJEB3223	ERR233370	Lineage 2
PRJEB3223	ERR233375	Lineage 2
PRJEB3223	ERR233386	Lineage 2
PRJEB3223	ERR233388	Lineage 2
PRJEB3223	ERR234134	Lineage 2
PRJEB3223	ERR234135	Lineage 2
PRJEB3223	ERR234136	Lineage 2
PRJEB3223	ERR234137	Lineage 2
PRJEB3223	ERR234138	Lineage 2
PRJEB3223	ERR234139	Lineage 2
PRJEB3223	ERR234140	Lineage 2
PRJEB3223	ERR234141	Lineage 2
PRJEB3223	ERR234190	Lineage 2
PRJEB3223	ERR234193	Lineage 2
PRJEB3223	ERR234208	Lineage 2
PRJEB3223	ERR234209	Lineage 2
PRJEB3223	ERR234210	Lineage 2
PRJEB3223	ERR234211	Lineage 2
PRJEB3223	ERR234213	Lineage 2
PRJEB3223	ERR234215	Lineage 2
PRJEB3223	ERR234216	Lineage 2
PRJEB3223	ERR234242	Lineage 2
PRJEB3223	ERR234246	Lineage 2
PRJEB3223	ERR234247	Lineage 2
PRJEB3223	ERR234248	Lineage 2
PRJEB3223	ERR234249	Lineage 2
PRJEB3223	ERR234250	Lineage 2
PRJEB3223	ERR234252	Lineage 2
PRJEB3223	ERR234253	Lineage 2
PRJEB3223	ERR234256	Lineage 2
PRJEB3223	ERR234263	Lineage 2
PRJEB2855	GC1237	Lineage 2
PRJNA218191	T67	Lineage 2
PRJNA29327	T85	Lineage 2
PRJNA39283	W148	Lineage 2
PRJNA273	W210	Lineage 2
PRJEB2855	W4	Lineage 2
PRJEB3223	ERR233360	Lineage 3
PRJEB3223	ERR233378	Lineage 3
PRJEB3223	ERR233381	Lineage 3
PRJEB3223	ERR233383	Lineage 3
PRJEB3223	ERR233384	Lineage 3
PRJEB3223	ERR233385	Lineage 3
PRJEB3223	ERR234181	Lineage 3
PRJEB3223	ERR234188	Lineage 3
PRJEB3223	ERR234189	Lineage 3
PRJEB3223	ERR234192	Lineage 3
PRJEB3223	ERR234195	Lineage 3
PRJEB3223	ERR234196	Lineage 3
PRJEB3223	ERR234232	Lineage 3
PRJEB3223	ERR234233	Lineage 3
PRJEB3223	ERR234234	Lineage 3
PRJEB3223	98-604-rif-em	Lineage 4
NC_002755	CDC1551	Lineage 4
PRJEB3223	ERR233350	Lineage 4
PRJEB3223	ERR233352	Lineage 4
PRJEB3223	ERR233358	Lineage 4
PRJEB3223	ERR233369	Lineage 4
PRJEB3223	ERR233371	Lineage 4
PRJEB3223	ERR233373	Lineage 4
PRJEB3223	ERR233379	Lineage 4
PRJEB3223	ERR233382	Lineage 4
PRJEB3223	ERR233389	Lineage 4
PRJEB3223	ERR233390	Lineage 4
PRJEB3223	ERR234152	Lineage 4
PRJEB3223	ERR234154	Lineage 4
PRJEB3223	ERR234159	Lineage 4
PRJEB3223	ERR234161	Lineage 4
PRJEB3223	ERR234163	Lineage 4
PRJEB3223	ERR234170	Lineage 4
PRJEB3223	ERR234171	Lineage 4
PRJEB3223	ERR234172	Lineage 4
PRJEB3223	ERR234173	Lineage 4
PRJEB3223	ERR234203	Lineage 4
PRJEB3223	ERR234206	Lineage 4
PRJEB3223	ERR234212	Lineage 4
PRJEB3223	ERR234226	Lineage 4
PRJEB3223	ERR234239	Lineage 4
PRJEB3223	ERR234243	Lineage 4
PRJEB3223	ERR234251	Lineage 4
PRJEB3223	ERR234258	Lineage 4
PRJEB3223	ERR234259	Lineage 4
PRJEB3223	ERR234260	Lineage 4
PRJEB3223	ERR234265	Lineage 4
PRJEB3223	ERR234267	Lineage 4
PRJEB3223	ERR234268	Lineage 4
NC_009565	F11	Lineage 4
This study - PRJEB13960	FSP_305	Lineage 4
PRJEB3223	ERR233349	Lineage 7
PRJEB3223	ERR233354	Lineage 7
PRJEB3223	ERR233355	Lineage 7
This study - PRJEB13960	FSP_332	Lineage 7
This study - PRJEB13960	FSP_347	Lineage 7
This study - PRJEB13960	FSP_466	Lineage 7
This study - PRJEB13960	FSP_479	Lineage 7
This study - PRJEB13960	GC_500	Lineage 7
This study - PRJEB13960	GC_522	Lineage 7
This study - PRJEB13960	GC_526	Lineage 7
This study - PRJEB13960	GC_527	Lineage 7
This study - PRJEB13960	GC_528	Lineage 7
This study - PRJEB13960	GC_531	Lineage 7
This study - PRJEB13960	GC_538	Lineage 7
This study - PRJEB13960	GC_565	Lineage 7
This study - PRJEB13960	GC_659	Lineage 7
This study - PRJEB13960	GCN_599	Lineage 7
This study - PRJEB13960	GCP_574	Lineage 7
This study - PRJEB13960	GCP_584	Lineage 7
This study - PRJEB13960	SOL_002	Lineage 7
This study - PRJEB13960	SOL_010	Lineage 7
This study - PRJEB13960	SOL_011	Lineage 7
This study - PRJEB13960	SOL_015	Lineage 7
This study - PRJEB13960	SOL_017	Lineage 7
This study - PRJEB13960	SOL_044	Lineage 7
This study - PRJEB13960	SOL_068	Lineage 7
This study - PRJEB13960	SOL_077	Lineage 7
This study - PRJEB13960	SOL_086	Lineage 7
This study - PRJEB13960	SOL_110	Lineage 7
This study - PRJEB13960	SOL_112	Lineage 7
This study - PRJEB13960	SOL_129	Lineage 7
This study - PRJEB13960	SOL_131	Lineage 7
This study - PRJEB13960	SOL_132	Lineage 7
PRJEB3223	ERR234113	Lineage 5
PRJEB3223	ERR234142	Lineage 5
PRJEB3223	ERR234143	Lineage 5
PRJEB3223	ERR234160	Lineage 5
PRJEB3223	ERR234176	Lineage 5
PRJEB3223	ERR234199	Lineage 5
PRJEB3223	ERR234202	Lineage 5
PRJEB3223	ERR234204	Lineage 5
PRJEB3223	ERR233362	Lineage 6
PRJEB3223	ERR233366	Lineage 6
PRJEB3223	ERR234150	Lineage 6
PRJEB3223	ERR234184	Lineage 6
PRJEB3223	ERR234186	Lineage 6
PRJEB3223	ERR234254	Lineage 6
PRJEB3223	ERR234255	Lineage 6
PRJEB3223	ERR234257	Lineage 6
PRJEB3223	ERR234261	Lineage 6
PRJNA52007	GM0981	Lineage 6
NC_008769.1	Mycobacterium bovis BCG str. Pasteur 1173P2	M.bovis/BCG
NC_002945.3	bovis AF2122/97	M.bovis/BCG
