# Supplementary material for: Deciphering the recent phylogenetic expansion of the originally deeply rooted Mycobacterium tuberculosis lineage 7
Source: BMC Evol Biol. 2016 Jun 30;16:146. doi: 10.1186/s12862-016-0715-z (PMC4929747; doi:10.1186/s12862-016-0715-z)
Supplement: Additional file 3: — Is a table listing the SNPs in genes. (XLSX 11 kb) [file 12862_2016_715_MOESM3_ESM.xlsx]

## Sheet: Sheet1
	Table listing the SNPS in the genes
gene name	COG	gene function	nsSNP	sSNP	total
pks12	Secondary metabolites biosynthesis, transport and catabolism	hypothetical protein	10	6	16
Rv1194c	Not in COGs	conserved hypothetical protein	8	1	9
glpK	Energy production and conversion	glycerol kinase	7	0	7
pks8	Secondary metabolites biosynthesis, transport and catabolism	polyketide synthase	6	1	7
Rv3901c	Not in COGs	membrane protein	5	2	7
plcA	Cell wall/membrane/envelope biogenesis	membrane-associated phospholipase C 1	4	3	7
mmpL12	General function prediction only	transmembrane transport protein	4	0	4
ppk	Inorganic ion transport and metabolism	polyphosphate kinase	4	0	4
Rv3903c	Not in COGs	hypothetical alanine and proline rich protein	4	0	4
mfd	Not in COGs	transcription-repair coupling factor	4	0	4
nrp	Secondary metabolites biosynthesis, transport and catabolism	peptide synthetase	3	2	5
mbtE	Secondary metabolites biosynthesis, transport and catabolism	peptide synthetase	3	2	5
metH	Amino acid transport and metabolism	5-methyltetrahydrofolate-homocystein methyltransferase	3	1	4
fgd2	Energy production and conversion	F420-dependent glucose-6-phosphate dehydrogenase	3	1	4
mmpL4	General function prediction only	transmembrane transport protein	3	1	4
arsC	Inorganic ion transport and metabolism	arsenic-transport membrane protein	3	1	4
accA3	Lipid transport and metabolism	bifunctional acetyl-/propionyl-coenzyme A carboxylase alpha chain	3	1	4
Rv3877	Not in COGs	conserved membrane protein	3	1	4
dnaB	Replication, recombination and repair	replicative DNA helicase	3	1	4
Rv2090	Replication, recombination and repair	5-3 exonuclease	3	1	4
ppsB	Secondary metabolites biosynthesis, transport and catabolism	phenolpthiocerol synthesis type-I polyketide synthase	3	1	4
fprB	Not in COGs	NADPH:adrenodoxin oxidoreductase	3	1	4
choD	Amino acid transport and metabolism	cholesterol oxidase precursor	3	0	3
Rv2038c	Carbohydrate transport and metabolism	sugar-transport ATP-binding protein ABC transporter	3	0	3
Rv2402	Cell cycle control, cell division, chromosome partitioning	conserved hypothetical protein	3	0	3
Rv3447c	Coenzyme transport and metabolism	conserved membrane protein	3	0	3
Rv0329c	Coenzyme transport and metabolism	conserved hypothetical protein	3	0	3
nadD	General function prediction only	nicotinate-nucleotide adenylyltransferase	3	0	3
mmpL3	General function prediction only	transmembrane transport protein	3	0	3
Rv0465c	Not in COGs	transcriptional regulator	3	0	3
Rv2084	Not in COGs	hypothetical protein	3	0	3
Rv3835	Not in COGs	conserved membrane protein	3	0	3
Rv3864	Not in COGs	conserved hypothetical protein	3	0	3
Rv3202c	Secondary metabolites biosynthesis, transport and catabolism	ATP-dependent DNA helicase	3	0	3
mce3B	Secondary metabolites biosynthesis, transport and catabolism	MCE-family protein	3	0	3
ppsE	Signal transduction mechanisms	phenolpthiocerol synthesis type-I polyketide synthase	3	0	3
embR	Not in COGs	transcriptional regulator	3	0	3
Rv2252	Not in COGs	conserved hypothetical protein	3	0	3
Rv2015c	Secondary metabolites biosynthesis, transport and catabolism	conserved hypothetical protein	2	4	6
ppsD	Not in COGs	phenolpthiocerol synthesis type-I polyketide synthase	2	3	5
pknH	Cell cycle control, cell division, chromosome partitioning	transmembrane serine/threonine-protein kinase H	2	3	5
Rv3876	Inorganic ion transport and metabolism	conserved alanine and proline rich protein	2	2	4
ctpF	Inorganic ion transport and metabolism	metal cation transporting P-type ATPase	2	2	4
atsB	Not in COGs	arylsulfatase	2	2	4
Rv3900c	Secondary metabolites biosynthesis, transport and catabolism	conserved alanine rich protein	2	2	4
pks7	Cell cycle control, cell division, chromosome partitioning	polyketide synthase	2	2	4
mrp	Coenzyme transport and metabolism	hypothetical protein	2	1	3
cysG	Energy production and conversion	multifunctional siroheme synthase	2	1	3
nirB	Energy production and conversion	nitrite reductase large subunit	2	1	3
narG	Energy production and conversion	respiratory nitrate reductase alpha chain	2	1	3
Rv1817	Function unknown	flavoprotein	2	1	3
Rv0064	Function unknown	conserved membrane protein	2	1	3
Rv1314c	General function prediction only	conserved hypothetical protein	2	1	3
Rv1130	General function prediction only	conserved hypothetical protein	2	1	3
Rv3239c	Inorganic ion transport and metabolism	conserved membrane transport protein	2	1	3
ctpB	Inorganic ion transport and metabolism	cation-transporter P-type ATPase B	2	1	3
ctpH	Lipid transport and metabolism	metal cation transporting P-type ATPase	2	1	3
plsB1	Not in COGs	acyltransferase	2	1	3
Rv0236c	Not in COGs	conserved membrane protein	2	1	3
Rv0813c	Not in COGs	conserved hypothetical protein	2	1	3
Rv2700	Not in COGs	conserved secreted protein	2	1	3
Rv3529c	Not in COGs	conserved hypothetical protein	2	1	3
embC	Not in COGs	membrane indolylacetylinositol arabinosyltransferase	2	1	3
Rv3879c	Replication, recombination and repair	hypothetical alanine and proline rich protein	2	1	3
Rv3480c	Signal transduction mechanisms	conserved hypothetical protein	2	1	3
Rv1319c	Not in COGs	adenylate cyclase	2	1	3
fadD10		fatty-acid-CoA ligase	2	1	3
